# Supplementary material for: Chromosome Conformation Capture Uncovers Potential Genome-Wide Interactions between Human Conserved Non-Coding Sequences
Source: PLoS One. 2011 Mar 7;6(3):e17634. doi: 10.1371/journal.pone.0017634 (PMC3049788; doi:10.1371/journal.pone.0017634)
Supplement: File S1 — List of sequenced DpnII fragments. The coordinates (Chr, DpnIIStart, DpnIIEnd) of all DpnII fragments associated with the specified library (BaitID) are listed. These coordinates correspond to human genome build hg18. The number of sequencing reads for each fragment is also shown (NumbReads). (TXT) [file pone.0017634.s008.txt]

BaitID	Chr	DpnIIStart	DpnIIEnd	NumbReads
CNC1	chr1	558072	558276	9
CNC1	chr1	3794426	3794486	28853
CNC1	chr1	7155496	7155618	153
CNC1	chr1	9909823	9910013	63
CNC1	chr1	15580457	15580725	197
CNC1	chr1	32755438	32755925	1
CNC1	chr1	66996650	66996799	12686
CNC1	chr1	152461413	152461511	3695
CNC1	chr1	229040323	229040484	30
CNC1	chr1	245105817	245105926	31476
CNC1	chr10	25775725	25775849	405
CNC1	chr10	52854109	52854329	634
CNC1	chr10	56309575	56309653	7
CNC1	chr10	63184133	63184386	166
CNC1	chr10	76071047	76071200	140
CNC1	chr10	86277922	86279507	74
CNC1	chr10	96349048	96349167	1590
CNC1	chr10	112688232	112688346	6308
CNC1	chr11	67296850	67297054	49
CNC1	chr11	67303655	67303962	1
CNC1	chr11	88110398	88110617	20925
CNC1	chr12	67884270	67884336	14797
CNC1	chr12	120572898	120573074	15612
CNC1	chr13	25160230	25160316	10476
CNC1	chr13	40368639	40368708	595
CNC1	chr13	105933251	105933499	486
CNC1	chr14	103418410	103418503	1753
CNC1	chr15	56249403	56249512	1
CNC1	chr15	88110571	88110617	20925
CNC1	chr15	88986516	88986550	1854
CNC1	chr15	92762310	92762772	25
CNC1	chr16	51800144	51800207	22078
CNC1	chr16	60813121	60813214	3
CNC1	chr16	69710548	69710753	279
CNC1	chr16	76101487	76101596	254
CNC1	chr16	76559229	76559541	261
CNC1	chr17	12590607	12590677	2
CNC1	chr17	27326036	27326351	1
CNC1	chr17	37073082	37073236	767
CNC1	chr17	45012822	45012900	6213
CNC1	chr17	56739109	56739214	2360
CNC1	chr17	68079485	68079579	13037
CNC1	chr17	73068882	73068938	1
CNC1	chr17	73069465	73069521	1
CNC1	chr17	73069836	73069892	464
CNC1	chr17	73070101	73070157	2
CNC1	chr17	73070207	73070263	24
CNC1	chr17	73394293	73394342	13124
CNC1	chr18	2330030	2330294	186
CNC1	chr18	7446144	7446260	483
CNC1	chr18	12401015	12401072	7280
CNC1	chr18	21392896	21392952	11468
CNC1	chr19	12719464	12719531	23891
CNC1	chr2	2330071	2330294	186
CNC1	chr2	8027203	8027320	355
CNC1	chr2	72083298	72083397	587
CNC1	chr2	112688232	112688370	6308
CNC1	chr2	144315578	144315644	4785
CNC1	chr2	169461002	169461139	236
CNC1	chr2	184337108	184337244	3300
CNC1	chr2	192808012	192808079	24864
CNC1	chr2	218304566	218304871	328
CNC1	chr20	24771617	24772079	822
CNC1	chr20	32709698	32709796	153
CNC1	chr20	32709793	32711196	1
CNC1	chr20	44323396	44323745	54
CNC1	chr20	47532044	47532359	26
CNC1	chr21	29935992	29936332	617
CNC1	chr21	31727071	31727394	145
CNC1	chr21	32305865	32305909	8
CNC1	chr21	32336293	32336752	2
CNC1	chr21	32628083	32628168	4879
CNC1	chr21	32662311	32662720	1
CNC1	chr21	32674110	32674456	27
CNC1	chr21	32708094	32708425	50
CNC1	chr21	32709175	32709410	649
CNC1	chr21	32709534	32709796	153
CNC1	chr21	32709793	32710034	621
CNC1	chr21	32710031	32710304	1742
CNC1	chr21	32711857	32712073	5311
CNC1	chr21	32717201	32718141	4
CNC1	chr21	32718138	32718562	3277791
CNC1	chr21	32718559	32718921	12807
CNC1	chr21	32718918	32719269	70
CNC1	chr21	32719465	32719843	15
CNC1	chr21	32721544	32721673	20890
CNC1	chr21	32721692	32722271	42
CNC1	chr21	32724262	32724746	105
CNC1	chr21	32732085	32732260	1
CNC1	chr21	32734165	32734370	4
CNC1	chr21	32755438	32755882	1
CNC1	chr21	32764265	32764323	7
CNC1	chr21	32786111	32786445	25
CNC1	chr21	32786499	32786588	2
CNC1	chr21	32798128	32798583	149
CNC1	chr21	32816616	32816727	228
CNC1	chr21	32820916	32821003	162
CNC1	chr21	32828963	32830211	2
CNC1	chr21	32848989	32849365	36
CNC1	chr21	32879398	32879632	3901
CNC1	chr21	32949116	32949753	3
CNC1	chr21	33009606	33010208	2
CNC1	chr21	33174821	33174992	10
CNC1	chr21	33350112	33350427	237
CNC1	chr21	33378663	33378820	137
CNC1	chr21	33406561	33406730	821
CNC1	chr21	33588442	33588524	1
CNC1	chr21	33796730	33796932	1
CNC1	chr21	34296124	34296350	219
CNC1	chr21	34327108	34327360	24
CNC1	chr21	34627100	34627347	4
CNC1	chr21	34944909	34946231	1
CNC1	chr21	37459136	37459517	15
CNC1	chr21	39729672	39729881	90
CNC1	chr21	39865993	39866244	1
CNC1	chr21	40971126	40971296	766
CNC1	chr22	20285934	20286056	4397
CNC1	chr22	20890716	20890786	5532
CNC1	chr22	27608945	27608990	14380
CNC1	chr3	63807782	63808233	4
CNC1	chr3	75544757	75544962	1
CNC1	chr3	98241995	98242144	3
CNC1	chr3	108708099	108708354	19
CNC1	chr3	120573019	120573074	15612
CNC1	chr3	131280875	131281068	37
CNC1	chr3	171553967	171554162	1377
CNC1	chr3	188957916	188958024	35
CNC1	chr4	9333493	9333697	4
CNC1	chr4	9838207	9838331	237
CNC1	chr4	86968301	86968380	1549
CNC1	chr4	109815424	109815600	230
CNC1	chr4	131498429	131498652	185
CNC1	chr4	179139853	179139898	4
CNC1	chr5	16057695	16057814	5115
CNC1	chr5	38998988	38999326	2
CNC1	chr5	40259185	40259257	4
CNC1	chr5	44415515	44415635	5745
CNC1	chr5	76405821	76406317	6
CNC1	chr5	93931611	93931848	22
CNC1	chr5	124202040	124202246	61
CNC1	chr5	138770352	138770514	273
CNC1	chr5	141513248	141513451	562
CNC1	chr5	169286014	169286049	4369
CNC1	chr6	16778673	16778713	1595
CNC1	chr6	53406617	53406692	3023
CNC1	chr6	135897754	135897848	6
CNC1	chr6	143254449	143254791	109
CNC1	chr6	155891939	155892052	290
CNC1	chr6	160691394	160691704	42
CNC1	chr7	24771974	24772079	822
CNC1	chr8	66720059	66720381	249
CNC1	chr8	86279385	86279507	74
CNC1	chr8	100576807	100577349	1
CNC1	chr8	117851474	117851725	1
CNC1	chr9	14075066	14075136	11825
CNC1	chr9	37910915	37911047	1002
CNC1	chr9	130262348	130262386	768
CNC1	chrX	14407240	14407412	1
CNC1	chrX	16373714	16373798	2
CNC1	chrX	23037597	23037724	35
CNC1	chrX	106902901	106903137	151
CNC1	chrX	113012439	113012490	62
CNC1	chrX	134922745	134922955	7674
CNC1	chrX	149491855	149492267	6
CNC10	chr1	558072	558276	286
CNC10	chr1	559028	559144	63
CNC10	chr1	10473586	10473691	3037
CNC10	chr1	10498192	10498433	194
CNC10	chr1	22586810	22586887	3
CNC10	chr1	33250193	33250307	10204
CNC10	chr1	39956615	39956688	659
CNC10	chr1	41656884	41657030	46
CNC10	chr1	54166523	54166821	83
CNC10	chr1	92656709	92656860	748
CNC10	chr1	149958559	149958893	47
CNC10	chr1	159920851	159921246	45
CNC10	chr1	165578832	165578945	51
CNC10	chr1	166475384	166475554	120
CNC10	chr1	169628130	169628184	1
CNC10	chr1	178593368	178593486	5055
CNC10	chr1	183767299	183767428	4611
CNC10	chr1	187168439	187168517	8364
CNC10	chr1	203498237	203498287	5
CNC10	chr1	209901205	209901403	269
CNC10	chr1	214632966	214633148	223
CNC10	chr1	225624102	225624139	90
CNC10	chr1	236044930	236044985	223
CNC10	chr1	238655565	238655633	2902
CNC10	chr10	5898954	5899005	11
CNC10	chr10	5910594	5910709	8
CNC10	chr10	9293171	9293234	7909
CNC10	chr10	13832949	13833058	3251
CNC10	chr10	25287538	25287685	1802
CNC10	chr10	34523382	34523427	736
CNC10	chr10	50786181	50786419	1
CNC10	chr10	51326562	51326800	16
CNC10	chr10	52667405	52667612	551
CNC10	chr10	62474671	62474724	69224
CNC10	chr10	67507455	67507546	38
CNC10	chr10	71598753	71598850	40853
CNC10	chr10	96601892	96601943	1
CNC10	chr10	96737972	96738009	343
CNC10	chr10	107850997	107851290	4
CNC10	chr11	1549365	1549379	2
CNC10	chr11	5416220	5416251	9707
CNC10	chr11	10484827	10486086	28
CNC10	chr11	11330444	11330525	7
CNC10	chr11	17615821	17615984	1404
CNC10	chr11	34512372	34512456	33
CNC10	chr11	39457125	39457235	11479
CNC10	chr11	43833809	43833857	34
CNC10	chr11	60143658	60143730	33
CNC10	chr11	65839524	65839604	7
CNC10	chr11	77928745	77928936	865
CNC10	chr11	85148339	85148797	1025
CNC10	chr11	85868747	85868904	2280
CNC10	chr11	90944723	90944783	31
CNC10	chr11	92083035	92083126	23
CNC10	chr11	94711913	94711979	5873
CNC10	chr11	104551552	104551673	604
CNC10	chr11	122381724	122381822	438
CNC10	chr11	130068865	130068952	2620
CNC10	chr12	3126157	3126210	13497
CNC10	chr12	6219115	6219297	1447
CNC10	chr12	13968885	13969018	32
CNC10	chr12	16181654	16181805	1896
CNC10	chr12	19351891	19352065	724
CNC10	chr12	28919836	28919935	5875
CNC10	chr12	33007443	33007558	8
CNC10	chr12	42032052	42032210	3
CNC10	chr12	45901039	45901282	4
CNC10	chr12	48867983	48868276	93
CNC10	chr12	52151757	52151786	23
CNC10	chr12	52151783	52151816	61
CNC10	chr12	83931354	83931547	65
CNC10	chr12	108563209	108563297	2
CNC10	chr12	118707043	118707082	5
CNC10	chr13	22064732	22064985	285
CNC10	chr13	72282120	72282268	6183
CNC10	chr13	78732228	78732289	4
CNC10	chr14	42757809	42757974	940
CNC10	chr14	44136442	44136625	8
CNC10	chr14	58331506	58331633	1
CNC10	chr14	60990936	60991035	4
CNC10	chr14	62140647	62140734	1
CNC10	chr14	64383200	64383271	32
CNC10	chr14	72959359	72959659	13
CNC10	chr14	100479368	100479414	15525
CNC10	chr15	27728048	27728102	21
CNC10	chr15	36907375	36907394	2159
CNC10	chr15	38253585	38253615	155
CNC10	chr15	43796856	43796941	32863
CNC10	chr15	59766953	59767014	3445
CNC10	chr15	89809309	89809355	98
CNC10	chr15	93760899	93761091	2021
CNC10	chr15	97321914	97322016	10
CNC10	chr16	8878733	8879050	1
CNC10	chr16	14026841	14026981	2
CNC10	chr16	24226820	24226957	9806
CNC10	chr16	26965508	26965580	580
CNC10	chr16	30570071	30570104	1
CNC10	chr16	56751512	56751615	10563
CNC10	chr16	59962725	59962912	386
CNC10	chr16	73667474	73667736	79
CNC10	chr17	12590607	12590677	2
CNC10	chr17	13194542	13194613	1
CNC10	chr17	21227416	21227535	1609
CNC10	chr17	21947878	21947948	4
CNC10	chr17	32498714	32498764	4380
CNC10	chr17	38426369	38426514	919
CNC10	chr17	47371053	47371118	32137
CNC10	chr17	69516213	69516304	101
CNC10	chr17	75512781	75512889	3
CNC10	chr17	76190299	76190938	3
CNC10	chr18	18352129	18352297	55
CNC10	chr18	19301220	19301376	36
CNC10	chr18	20961364	20961545	1371
CNC10	chr18	21984798	21984865	4493
CNC10	chr18	21984862	21985627	1
CNC10	chr18	23174408	23174569	2669
CNC10	chr18	30918686	30918843	5546
CNC10	chr18	43331541	43331735	67
CNC10	chr18	57817468	57817514	4
CNC10	chr18	71255950	71256186	686
CNC10	chr19	10360612	10360746	13
CNC10	chr19	13950999	13951081	127
CNC10	chr19	21346989	21347178	413
CNC10	chr19	33619609	33619657	73
CNC10	chr19	51906107	51906242	70
CNC10	chr19	54798244	54798539	1
CNC10	chr2	46102266	46102321	49204
CNC10	chr2	48936253	48936448	2093
CNC10	chr2	68094371	68094450	246
CNC10	chr2	87905802	87905829	2
CNC10	chr2	87905826	87905942	25
CNC10	chr2	88813988	88814097	2645
CNC10	chr2	101867439	101867563	3320
CNC10	chr2	123214637	123214685	1
CNC10	chr2	169465412	169465564	4125
CNC10	chr2	182424297	182424655	5
CNC10	chr2	195811673	195811710	4127
CNC10	chr2	202028226	202028281	1602
CNC10	chr2	209445119	209445271	336
CNC10	chr2	211752111	211752220	2974
CNC10	chr2	223109594	223109735	865
CNC10	chr2	224555394	224555565	45
CNC10	chr20	417347	417808	2
CNC10	chr20	13569896	13570109	868
CNC10	chr20	21837069	21837132	172
CNC10	chr20	29362662	29362768	5
CNC10	chr20	31803544	31803628	3
CNC10	chr20	45475794	45476154	1
CNC10	chr21	34192209	34192278	3491
CNC10	chr21	38806477	38806706	216
CNC10	chr21	39465004	39465037	298
CNC10	chr21	39465034	39465063	2473
CNC10	chr21	39465060	39465087	9582
CNC10	chr21	39465084	39465359	15606
CNC10	chr21	39465356	39465372	13238
CNC10	chr21	39465369	39465572	282293
CNC10	chr21	39466798	39467047	189
CNC10	chr21	39470265	39470877	1
CNC10	chr21	39470874	39471128	47
CNC10	chr21	39475328	39475887	1
CNC10	chr21	39609655	39610012	3
CNC10	chr21	39982096	39982625	6
CNC10	chr21	40297152	40297631	42
CNC10	chr21	42753178	42753306	2
CNC10	chr22	17600555	17600746	92
CNC10	chr22	19295630	19295680	1
CNC10	chr22	21397777	21397814	29
CNC10	chr22	31172902	31172984	2721
CNC10	chr22	32232089	32232368	19
CNC10	chr22	38649688	38649859	3
CNC10	chr22	48563479	48563517	3863
CNC10	chr22	49326307	49326499	14
CNC10	chr3	9687334	9687372	2103
CNC10	chr3	22123304	22123344	69
CNC10	chr3	23183799	23184106	480
CNC10	chr3	49796765	49796863	17
CNC10	chr3	64794454	64794489	66
CNC10	chr3	118913044	118913129	2
CNC10	chr3	129785538	129785680	1
CNC10	chr3	131420834	131421175	2
CNC10	chr3	140565352	140565463	556
CNC10	chr3	152853865	152853992	15382
CNC10	chr3	158283178	158283253	173
CNC10	chr3	160102090	160102189	124
CNC10	chr3	166808733	166808861	11002
CNC10	chr3	177760929	177761127	452
CNC10	chr3	196263590	196263716	85
CNC10	chr4	8371778	8371870	1826
CNC10	chr4	8969756	8969814	1
CNC10	chr4	12888763	12888852	8
CNC10	chr4	33646549	33646619	3
CNC10	chr4	56850226	56850270	2098
CNC10	chr4	66591508	66591616	4921
CNC10	chr4	68613661	68613806	29
CNC10	chr4	70735100	70735210	8
CNC10	chr4	76722737	76722923	57
CNC10	chr4	78758685	78758774	1949
CNC10	chr4	79963334	79963491	382
CNC10	chr4	88689414	88689494	2772
CNC10	chr4	103890462	103890486	137
CNC10	chr4	110888835	110888982	373
CNC10	chr4	148566046	148566570	6
CNC10	chr4	151606666	151606735	1
CNC10	chr4	164183574	164183666	120
CNC10	chr5	9291253	9291316	25903
CNC10	chr5	10026152	10026235	13
CNC10	chr5	12157809	12157907	3555
CNC10	chr5	32089429	32089628	204
CNC10	chr5	35941241	35941344	350
CNC10	chr5	36177613	36177696	3275
CNC10	chr5	84770251	84770350	7717
CNC10	chr5	110779278	110779387	783
CNC10	chr5	115397115	115397282	381
CNC10	chr5	124202040	124202246	1
CNC10	chr5	130403554	130403591	1
CNC10	chr5	142930798	142930835	194
CNC10	chr5	163736185	163736344	103
CNC10	chr5	168486526	168486655	8
CNC10	chr5	170681888	170682014	82
CNC10	chr6	1354095	1354150	44
CNC10	chr6	27712210	27712304	362
CNC10	chr6	36898035	36898078	5309
CNC10	chr6	41834494	41834758	13
CNC10	chr6	54113762	54113864	656
CNC10	chr6	62342455	62342558	3
CNC10	chr6	70930786	70930893	352
CNC10	chr6	86024142	86024791	1
CNC10	chr6	110678545	110678746	717
CNC10	chr6	116039699	116039776	164
CNC10	chr6	123784320	123784518	7
CNC10	chr6	158186967	158187019	107
CNC10	chr7	15634205	15634289	4452
CNC10	chr7	27498702	27499016	15
CNC10	chr7	54969405	54969501	484
CNC10	chr7	68827566	68827622	1071
CNC10	chr7	75382013	75382084	15
CNC10	chr7	79961564	79961744	3740
CNC10	chr7	85003157	85003317	953
CNC10	chr7	93789448	93789519	3692
CNC10	chr7	96465780	96466095	60
CNC10	chr7	99355358	99355491	169
CNC10	chr7	99365204	99365270	43
CNC10	chr7	107442507	107442788	2
CNC10	chr7	110390070	110390181	53
CNC10	chr7	116585865	116585992	92
CNC10	chr7	121199523	121199591	1590
CNC10	chr7	124727490	124727788	2
CNC10	chr7	134190578	134190701	1034
CNC10	chr8	877311	877370	64
CNC10	chr8	7126540	7126591	4
CNC10	chr8	7134162	7134213	1
CNC10	chr8	7410404	7410455	2
CNC10	chr8	12318081	12318132	1
CNC10	chr8	13811127	13811223	1616
CNC10	chr8	21270171	21270502	1
CNC10	chr8	27661607	27661680	1
CNC10	chr8	34644430	34644812	1
CNC10	chr8	49549904	49549969	6461
CNC10	chr8	63543369	63543448	8
CNC10	chr8	89411673	89412385	155
CNC10	chr8	95647126	95647611	2
CNC10	chr8	122342072	122342139	1339
CNC10	chr8	133418207	133418255	1
CNC10	chr9	193132	193172	5066
CNC10	chr9	1293177	1293249	31
CNC10	chr9	34363338	34363517	734
CNC10	chr9	85710683	85710746	18
CNC10	chr9	87630208	87630271	4
CNC10	chr9	92784833	92784954	119
CNC10	chr9	112634344	112634472	277
CNC10	chr9	113274453	113274523	1972
CNC10	chr9	118515289	118515356	56
CNC10	chr9	124649379	124649568	135
CNC10	chr9	126338037	126338154	12768
CNC10	chr9	129969291	129969425	9
CNC10	chr9	131716944	131716977	50906
CNC10	chrX	18272891	18272978	26030
CNC10	chrX	37396899	37397161	11
CNC10	chrX	41173774	41173867	1
CNC10	chrX	80727209	80727272	75550
CNC10	chrX	86151238	86151409	301
CNC10	chrX	109520036	109520134	636
CNC2	chr1	5231043	5231222	2
CNC2	chr1	5306131	5306345	1
CNC2	chr1	5576726	5576772	4
CNC2	chr1	6187618	6187667	1
CNC2	chr1	7609679	7609839	1
CNC2	chr1	8112491	8112667	1
CNC2	chr1	13980511	13980586	2
CNC2	chr1	15179210	15179444	3
CNC2	chr1	15733338	15733585	1
CNC2	chr1	16333220	16333640	2
CNC2	chr1	16845976	16846363	1
CNC2	chr1	17581501	17581559	3
CNC2	chr1	21205277	21205421	2
CNC2	chr1	22642961	22643272	1
CNC2	chr1	24842383	24842533	1
CNC2	chr1	26274935	26274994	1
CNC2	chr1	27453943	27454053	1
CNC2	chr1	27745311	27745405	3
CNC2	chr1	27808159	27808192	1
CNC2	chr1	28173621	28173790	3
CNC2	chr1	28378128	28378271	1
CNC2	chr1	28672840	28672967	3
CNC2	chr1	29054907	29055178	1
CNC2	chr1	29889764	29889845	3
CNC2	chr1	30228512	30228772	3
CNC2	chr1	31746369	31746417	1
CNC2	chr1	33423896	33424213	2
CNC2	chr1	35088996	35089229	1
CNC2	chr1	35217556	35217668	4
CNC2	chr1	38073996	38074050	2
CNC2	chr1	38198858	38198976	1
CNC2	chr1	39046498	39046596	1
CNC2	chr1	40995481	40995519	2
CNC2	chr1	44022898	44023161	4
CNC2	chr1	44558382	44558517	3
CNC2	chr1	46683973	46684104	4
CNC2	chr1	46988687	46988778	3
CNC2	chr1	47480945	47481011	1
CNC2	chr1	48771714	48771994	1
CNC2	chr1	48846980	48847111	1
CNC2	chr1	49434782	49435070	1
CNC2	chr1	50848375	50848485	1
CNC2	chr1	51611621	51611949	3
CNC2	chr1	52123443	52123490	2
CNC2	chr1	52475798	52475936	1
CNC2	chr1	53288198	53288298	4
CNC2	chr1	55313621	55313775	1
CNC2	chr1	56086639	56086678	4
CNC2	chr1	58391630	58391718	3
CNC2	chr1	59331316	59331657	2
CNC2	chr1	63837043	63837225	1
CNC2	chr1	66144052	66144322	1
CNC2	chr1	66576537	66576625	2
CNC2	chr1	68526300	68526457	3
CNC2	chr1	69065207	69065328	2
CNC2	chr1	69422059	69422151	1
CNC2	chr1	69983240	69983397	2
CNC2	chr1	71860927	71861051	2
CNC2	chr1	73614395	73614434	1
CNC2	chr1	74523428	74523600	2
CNC2	chr1	76463121	76463170	1
CNC2	chr1	77519760	77519843	5
CNC2	chr1	78584678	78584855	1
CNC2	chr1	79467839	79467922	2
CNC2	chr1	85558599	85558911	1
CNC2	chr1	88439595	88439829	1
CNC2	chr1	89529353	89529746	2
CNC2	chr1	89834860	89835010	20183
CNC2	chr1	91860903	91860970	1
CNC2	chr1	94014037	94014267	1
CNC2	chr1	94164010	94164234	2
CNC2	chr1	94931416	94931505	4
CNC2	chr1	98099052	98099242	1
CNC2	chr1	99795237	99795544	2
CNC2	chr1	99795949	99796920	3
CNC2	chr1	100996961	100997129	1
CNC2	chr1	101949267	101950309	1
CNC2	chr1	101978494	101978607	2
CNC2	chr1	102176699	102176869	1
CNC2	chr1	106909957	106910114	1
CNC2	chr1	107841664	107841737	1
CNC2	chr1	109389599	109389838	1
CNC2	chr1	111197575	111197666	1
CNC2	chr1	111587497	111587655	1
CNC2	chr1	111732330	111732512	1
CNC2	chr1	112351381	112351578	1
CNC2	chr1	113651687	113651783	1
CNC2	chr1	114572205	114572489	1
CNC2	chr1	116564133	116564229	1
CNC2	chr1	116811299	116811429	2
CNC2	chr1	116874840	116874941	2
CNC2	chr1	117426550	117426732	1
CNC2	chr1	117651789	117652004	1
CNC2	chr1	144003516	144003548	2
CNC2	chr1	144003545	144003772	1
CNC2	chr1	144304110	144304270	1
CNC2	chr1	144628144	144628197	1
CNC2	chr1	147528342	147528383	3356
CNC2	chr1	149373762	149373907	1
CNC2	chr1	151066949	151067041	2
CNC2	chr1	152506094	152506322	1
CNC2	chr1	152515390	152515614	4
CNC2	chr1	152805999	152806228	1
CNC2	chr1	153025167	153025585	2
CNC2	chr1	153370512	153370840	1
CNC2	chr1	155465900	155466168	1
CNC2	chr1	159761507	159761594	2
CNC2	chr1	161417588	161417767	2
CNC2	chr1	161476146	161476281	3
CNC2	chr1	163349699	163349783	5
CNC2	chr1	163627971	163628353	1
CNC2	chr1	163884064	163884298	1
CNC2	chr1	166598073	166598299	60045
CNC2	chr1	166662711	166662755	3
CNC2	chr1	168793777	168793826	6
CNC2	chr1	169666366	169666432	1
CNC2	chr1	170422650	170422978	1
CNC2	chr1	172021704	172022333	1
CNC2	chr1	172159672	172159753	1
CNC2	chr1	173050789	173050921	2
CNC2	chr1	173375863	173375987	1
CNC2	chr1	173759527	173759601	3
CNC2	chr1	175544939	175545126	1
CNC2	chr1	175576491	175576546	7
CNC2	chr1	175581074	175581183	1
CNC2	chr1	177058207	177058398	6
CNC2	chr1	179986376	179986577	2
CNC2	chr1	181323880	181323928	2
CNC2	chr1	184170722	184170809	2
CNC2	chr1	184448615	184448729	3
CNC2	chr1	184919076	184919219	1
CNC2	chr1	185182170	185182322	2
CNC2	chr1	186141852	186141989	1
CNC2	chr1	188207645	188207728	2
CNC2	chr1	189225369	189225690	1
CNC2	chr1	191101826	191101959	1
CNC2	chr1	195089120	195090189	3
CNC2	chr1	195583440	195583502	3
CNC2	chr1	195649407	195649471	3
CNC2	chr1	195664969	195665073	1
CNC2	chr1	198141608	198141741	1
CNC2	chr1	200165248	200165332	2
CNC2	chr1	203851389	203851455	1
CNC2	chr1	203851452	203851643	2
CNC2	chr1	204725065	204725247	1
CNC2	chr1	204930209	204930385	1
CNC2	chr1	205289396	205289458	2
CNC2	chr1	205701724	205701970	3
CNC2	chr1	206818252	206818334	1
CNC2	chr1	208309902	208309985	1
CNC2	chr1	209522121	209522304	1
CNC2	chr1	210474098	210474176	5
CNC2	chr1	211360193	211360329	1
CNC2	chr1	212388530	212388723	1
CNC2	chr1	213957913	213958053	1
CNC2	chr1	214672480	214672734	1
CNC2	chr1	214798480	214798562	5
CNC2	chr1	215830870	215831049	4
CNC2	chr1	215988660	215988794	1
CNC2	chr1	216438713	216438853	1
CNC2	chr1	218208917	218209043	1
CNC2	chr1	220678027	220678328	1
CNC2	chr1	222341975	222342070	4
CNC2	chr1	223932381	223932450	1
CNC2	chr1	228323482	228323541	1
CNC2	chr1	232749949	232750085	2
CNC2	chr1	234358949	234359110	2
CNC2	chr1	235028059	235028155	1
CNC2	chr1	239215053	239215111	1
CNC2	chr1	240795986	240796090	1
CNC2	chr1	241733406	241733527	1
CNC2	chr10	380884	381015	1
CNC2	chr10	397438	397573	1
CNC2	chr10	416459	416613	1
CNC2	chr10	1127006	1127214	1
CNC2	chr10	5186897	5187012	6
CNC2	chr10	5796862	5797088	1
CNC2	chr10	5839564	5839684	1
CNC2	chr10	6273652	6274042	1
CNC2	chr10	6543585	6543683	2
CNC2	chr10	7717177	7717447	1
CNC2	chr10	7992588	7992822	2
CNC2	chr10	8526163	8526318	1
CNC2	chr10	10960512	10960710	3
CNC2	chr10	11740508	11740621	1
CNC2	chr10	12246353	12246512	1
CNC2	chr10	15911005	15911164	3
CNC2	chr10	16623314	16623912	1
CNC2	chr10	17446657	17446861	2
CNC2	chr10	17547556	17547638	2
CNC2	chr10	22643214	22643272	1
CNC2	chr10	23505476	23505745	1
CNC2	chr10	23567748	23567872	3
CNC2	chr10	25966457	25966722	1
CNC2	chr10	26838327	26838567	1
CNC2	chr10	27271428	27271518	3
CNC2	chr10	27569095	27569276	1
CNC2	chr10	28369171	28369285	1
CNC2	chr10	31188562	31188768	3
CNC2	chr10	32236876	32236965	2
CNC2	chr10	33361082	33361369	1
CNC2	chr10	33824036	33824117	4
CNC2	chr10	34214650	34214757	3
CNC2	chr10	35790059	35790389	1
CNC2	chr10	38177468	38177610	3
CNC2	chr10	48143129	48143167	4
CNC2	chr10	49466419	49466602	5
CNC2	chr10	49485563	49485648	3
CNC2	chr10	50280765	50280950	3
CNC2	chr10	51262266	51262464	2
CNC2	chr10	52630631	52630793	5
CNC2	chr10	52636496	52636598	6
CNC2	chr10	53448354	53448435	3
CNC2	chr10	53994222	53994365	1
CNC2	chr10	55201862	55201926	3
CNC2	chr10	55414154	55414391	2
CNC2	chr10	61431770	61431823	2
CNC2	chr10	62120874	62120991	3
CNC2	chr10	62877199	62877251	3
CNC2	chr10	63634625	63634670	1
CNC2	chr10	64794591	64794786	3
CNC2	chr10	66482851	66483015	1
CNC2	chr10	67918558	67918659	1
CNC2	chr10	68148847	68148893	3
CNC2	chr10	68649342	68649440	3
CNC2	chr10	69507833	69507962	1
CNC2	chr10	69624539	69624616	1
CNC2	chr10	71058604	71058796	2
CNC2	chr10	71302104	71302153	2
CNC2	chr10	71315290	71315327	4
CNC2	chr10	72311253	72311434	1
CNC2	chr10	74324031	74324091	3
CNC2	chr10	75029990	75030132	5
CNC2	chr10	75739443	75739576	1
CNC2	chr10	76654741	76654934	1
CNC2	chr10	76868082	76868239	2
CNC2	chr10	77875687	77875830	2
CNC2	chr10	78666477	78666556	1
CNC2	chr10	79236811	79236936	2
CNC2	chr10	83189223	83189518	2805
CNC2	chr10	84213848	84213956	7
CNC2	chr10	86176864	86177006	7
CNC2	chr10	86675241	86675280	3
CNC2	chr10	91728015	91728300	2
CNC2	chr10	91918052	91918234	1
CNC2	chr10	101863539	101863803	1
CNC2	chr10	102518436	102518481	1
CNC2	chr10	103079548	103079630	1
CNC2	chr10	103790431	103790568	4
CNC2	chr10	104104657	104104781	1
CNC2	chr10	108972435	108972503	5
CNC2	chr10	112474603	112474825	3
CNC2	chr10	115960332	115960597	2
CNC2	chr10	118331293	118331402	2
CNC2	chr10	118974657	118974856	1
CNC2	chr10	120670367	120670474	3
CNC2	chr10	120749889	120749988	1
CNC2	chr10	126832891	126832949	3
CNC2	chr10	127270227	127270322	2
CNC2	chr10	128664835	128665054	2
CNC2	chr10	132026220	132026254	3
CNC2	chr10	132268707	132268920	1
CNC2	chr11	169868	170311	1
CNC2	chr11	6187025	6187306	1
CNC2	chr11	6286967	6287157	1
CNC2	chr11	6320282	6320333	1
CNC2	chr11	6687449	6687607	1
CNC2	chr11	7130347	7130416	4
CNC2	chr11	9701157	9701343	3
CNC2	chr11	11319586	11319733	3
CNC2	chr11	11357123	11357165	2
CNC2	chr11	11856490	11856599	1
CNC2	chr11	14907368	14907404	3
CNC2	chr11	15964102	15964472	1
CNC2	chr11	17793393	17793501	1
CNC2	chr11	20641131	20641209	2
CNC2	chr11	21475480	21475579	1
CNC2	chr11	23174058	23174107	1
CNC2	chr11	26239471	26239595	2
CNC2	chr11	26559160	26559591	2
CNC2	chr11	26642380	26642488	3
CNC2	chr11	27539066	27539485	1
CNC2	chr11	30801408	30801708	1
CNC2	chr11	31804185	31804230	1
CNC2	chr11	32124996	32125234	1
CNC2	chr11	33081267	33081494	1
CNC2	chr11	33814933	33815418	4
CNC2	chr11	37214218	37214416	3
CNC2	chr11	40174442	40174795	2
CNC2	chr11	40509891	40509999	2
CNC2	chr11	47227849	47227882	1
CNC2	chr11	47465955	47466212	2
CNC2	chr11	49177621	49177685	7
CNC2	chr11	55640636	55640768	1
CNC2	chr11	55700804	55701112	1
CNC2	chr11	56981660	56981954	1
CNC2	chr11	59703667	59703711	1
CNC2	chr11	60270796	60270937	1
CNC2	chr11	60850481	60850834	1
CNC2	chr11	61880928	61881364	3
CNC2	chr11	63424840	63425042	1
CNC2	chr11	64129375	64129554	2
CNC2	chr11	66925119	66925200	1
CNC2	chr11	68795299	68795438	2
CNC2	chr11	69954613	69954669	2
CNC2	chr11	70710054	70710330	1
CNC2	chr11	71766693	71766778	1
CNC2	chr11	71986413	71986566	1
CNC2	chr11	72076293	72076358	1
CNC2	chr11	73937162	73937314	1
CNC2	chr11	74545114	74545296	1
CNC2	chr11	74752203	74752263	2
CNC2	chr11	76177489	76177825	1
CNC2	chr11	76621145	76621564	1
CNC2	chr11	79069883	79069956	2
CNC2	chr11	80250250	80250437	1
CNC2	chr11	86662020	86662122	6
CNC2	chr11	92199790	92199916	2
CNC2	chr11	94464257	94464431	1
CNC2	chr11	96007084	96007207	2
CNC2	chr11	101051498	101051690	4
CNC2	chr11	106304974	106305212	2
CNC2	chr11	110329825	110330010	2
CNC2	chr11	111798589	111798655	3
CNC2	chr11	111928697	111928745	4
CNC2	chr11	112038546	112038645	3
CNC2	chr11	112611210	112611418	1
CNC2	chr11	113107105	113107285	2
CNC2	chr11	114673317	114673428	2
CNC2	chr11	115681737	115682091	2
CNC2	chr11	115700945	115701250	3
CNC2	chr11	116417305	116417587	2
CNC2	chr11	117115738	117115868	3
CNC2	chr11	117299196	117299421	1
CNC2	chr11	123116355	123116520	1
CNC2	chr11	126107558	126107891	1
CNC2	chr11	127902660	127902890	1
CNC2	chr11	129298821	129298898	2
CNC2	chr11	132490125	132490257	3
CNC2	chr11	133642961	133643033	4
CNC2	chr11	134116387	134116524	1
CNC2	chr12	2307408	2307524	4
CNC2	chr12	2368117	2368254	1
CNC2	chr12	2396806	2396970	1
CNC2	chr12	14036758	14036907	1
CNC2	chr12	24554629	24554769	3
CNC2	chr12	26758932	26759229	1
CNC2	chr12	32994860	32995160	2
CNC2	chr12	37604915	37604990	3
CNC2	chr12	37612795	37612974	1
CNC2	chr12	39555433	39555659	1
CNC2	chr12	41457035	41457342	1
CNC2	chr12	42411741	42411803	4
CNC2	chr12	45218844	45218993	4
CNC2	chr12	46352697	46352767	2
CNC2	chr12	46628274	46628384	4
CNC2	chr12	47315040	47315213	3
CNC2	chr12	47465955	47466364	2
CNC2	chr12	48839518	48839710	1
CNC2	chr12	49323170	49323290	2
CNC2	chr12	51443425	51443556	1
CNC2	chr12	52918378	52918514	1
CNC2	chr12	53056271	53056407	4
CNC2	chr12	56225237	56225547	2
CNC2	chr12	56531859	56531949	5
CNC2	chr12	56574277	56574386	1
CNC2	chr12	58922962	58923001	1
CNC2	chr12	63109816	63109873	1
CNC2	chr12	67154609	67154643	3
CNC2	chr12	67646619	67646661	1
CNC2	chr12	70223226	70223375	3
CNC2	chr12	70717260	70717401	4
CNC2	chr12	73886607	73886647	3
CNC2	chr12	74355424	74355467	4
CNC2	chr12	74449668	74449764	3
CNC2	chr12	76776961	76777067	1
CNC2	chr12	77391624	77391715	2
CNC2	chr12	77554255	77554420	1
CNC2	chr12	77926600	77926783	2
CNC2	chr12	79555676	79555734	2
CNC2	chr12	79822977	79823027	3
CNC2	chr12	80535210	80535297	1
CNC2	chr12	84574179	84574280	5
CNC2	chr12	85565351	85565542	2
CNC2	chr12	86967765	86967850	5
CNC2	chr12	87980700	87980768	3
CNC2	chr12	88230614	88230689	3
CNC2	chr12	94832918	94833133	3
CNC2	chr12	98116570	98116811	1
CNC2	chr12	100894725	100894987	1
CNC2	chr12	103164801	103164898	2
CNC2	chr12	105249179	105249330	3
CNC2	chr12	106362948	106363046	1
CNC2	chr12	106459877	106459996	1
CNC2	chr12	106904363	106904656	10
CNC2	chr12	107069659	107069901	2
CNC2	chr12	107369869	107369920	1
CNC2	chr12	107587633	107587716	3
CNC2	chr12	107785493	107785614	1
CNC2	chr12	108390306	108390496	1
CNC2	chr12	109650062	109650122	1
CNC2	chr12	111250563	111250867	3
CNC2	chr12	111641107	111641443	1
CNC2	chr12	112482553	112482604	6
CNC2	chr12	116642457	116642705	3
CNC2	chr12	119426257	119426382	1
CNC2	chr12	121740362	121740488	3
CNC2	chr12	121784759	121784826	1
CNC2	chr12	123038624	123038819	2
CNC2	chr12	123942038	123942189	1
CNC2	chr12	126122355	126122386	1
CNC2	chr12	126821108	126821326	1
CNC2	chr12	129320249	129320373	1
CNC2	chr12	130475439	130475823	1
CNC2	chr13	19361120	19361188	1
CNC2	chr13	24684307	24684527	1
CNC2	chr13	24796001	24796050	1
CNC2	chr13	28026054	28026150	2
CNC2	chr13	30273808	30273908	4
CNC2	chr13	30701503	30701662	2
CNC2	chr13	31975853	31975962	2
CNC2	chr13	33934667	33934709	1
CNC2	chr13	36300667	36300719	2
CNC2	chr13	38564477	38564527	3
CNC2	chr13	39560008	39560211	5
CNC2	chr13	39931024	39931514	1
CNC2	chr13	40268274	40268468	2
CNC2	chr13	40879905	40879994	1
CNC2	chr13	56498932	56498971	1
CNC2	chr13	56531859	56532252	5
CNC2	chr13	57455632	57455727	2
CNC2	chr13	60731854	60731890	4
CNC2	chr13	61558690	61558830	3
CNC2	chr13	63566864	63566997	1
CNC2	chr13	65976007	65976189	1
CNC2	chr13	66448797	66449147	2
CNC2	chr13	70710311	70710330	1
CNC2	chr13	73189772	73189850	4
CNC2	chr13	75383218	75383266	1
CNC2	chr13	75488638	75488749	3
CNC2	chr13	75635608	75635922	1
CNC2	chr13	76697367	76697836	1
CNC2	chr13	80028360	80028604	3
CNC2	chr13	80951717	80951828	4
CNC2	chr13	81000926	81001145	3
CNC2	chr13	89320827	89320927	1
CNC2	chr13	90076858	90077074	1
CNC2	chr13	90091969	90092030	1
CNC2	chr13	90478608	90478759	1
CNC2	chr13	90480687	90480778	4
CNC2	chr13	91025141	91025288	3
CNC2	chr13	91080326	91080420	6
CNC2	chr13	91762949	91763292	1
CNC2	chr13	92040332	92040375	4
CNC2	chr13	92320732	92320856	5
CNC2	chr13	94685878	94685935	3
CNC2	chr13	100978906	100979140	1
CNC2	chr13	101290125	101290223	2
CNC2	chr13	106943363	106944005	1
CNC2	chr13	107242785	107242854	1
CNC2	chr13	111979597	111979634	3
CNC2	chr13	112264978	112265148	4
CNC2	chr14	24262063	24262226	6
CNC2	chr14	27967597	27967712	1
CNC2	chr14	32623614	32623834	2
CNC2	chr14	32832508	32832636	2
CNC2	chr14	33570370	33570441	2
CNC2	chr14	34355778	34355843	2
CNC2	chr14	35106039	35106238	6
CNC2	chr14	35752478	35752610	1
CNC2	chr14	39610424	39610544	7
CNC2	chr14	43426179	43426229	1
CNC2	chr14	44239231	44239351	5
CNC2	chr14	44568472	44568596	1
CNC2	chr14	44646355	44646441	6
CNC2	chr14	46448283	46448361	1
CNC2	chr14	54212585	54212634	2
CNC2	chr14	54642953	54643105	2
CNC2	chr14	55282671	55282941	1
CNC2	chr14	55435851	55435985	2
CNC2	chr14	56313552	56313837	3
CNC2	chr14	56553798	56553980	1
CNC2	chr14	57664116	57664371	2
CNC2	chr14	61426441	61426535	2
CNC2	chr14	64051434	64051573	7
CNC2	chr14	64649512	64649931	1
CNC2	chr14	66030405	66030563	1
CNC2	chr14	72001049	72001082	4
CNC2	chr14	72116296	72116403	1
CNC2	chr14	72228625	72228734	1
CNC2	chr14	72959359	72959659	33
CNC2	chr14	75544333	75544581	1
CNC2	chr14	75737179	75737378	1
CNC2	chr14	76388951	76389177	2
CNC2	chr14	79230708	79230976	1
CNC2	chr14	79767742	79768005	1
CNC2	chr14	80317114	80317335	1
CNC2	chr14	80741754	80741913	1
CNC2	chr14	80792638	80792845	2
CNC2	chr14	83666007	83666197	1
CNC2	chr14	85541232	85541360	5
CNC2	chr14	88525423	88525725	1
CNC2	chr14	88984147	88984346	1
CNC2	chr14	90137902	90138248	3
CNC2	chr14	93157333	93157419	1
CNC2	chr14	98134597	98134776	2
CNC2	chr14	102548451	102548551	1
CNC2	chr14	105066444	105066480	1
CNC2	chr15	25035899	25036060	2
CNC2	chr15	25438964	25439134	3
CNC2	chr15	32876171	32876266	1
CNC2	chr15	35912606	35912721	13251
CNC2	chr15	36047546	36047724	3
CNC2	chr15	36100662	36100732	4
CNC2	chr15	43508014	43508110	1
CNC2	chr15	43511566	43511725	1
CNC2	chr15	44544357	44544523	1
CNC2	chr15	49018738	49020249	2
CNC2	chr15	54007001	54007159	2
CNC2	chr15	55772692	55772802	1
CNC2	chr15	56415074	56415335	1
CNC2	chr15	56498758	56498971	1
CNC2	chr15	61827073	61827170	4
CNC2	chr15	62636875	62637015	3
CNC2	chr15	64517042	64517141	2
CNC2	chr15	65129502	65130297	3
CNC2	chr15	66591717	66591766	2
CNC2	chr15	67327478	67327593	1
CNC2	chr15	68208583	68208644	3
CNC2	chr15	68653505	68653562	2
CNC2	chr15	70583035	70583219	2
CNC2	chr15	72333663	72333823	1
CNC2	chr15	72715259	72715494	2
CNC2	chr15	73232633	73232885	1
CNC2	chr15	77239511	77239624	2
CNC2	chr15	78422604	78422740	1
CNC2	chr15	79500803	79501018	2
CNC2	chr15	79806836	79806908	5
CNC2	chr15	82045328	82045544	2
CNC2	chr15	83093486	83093613	2
CNC2	chr15	86029114	86029252	2
CNC2	chr15	86656137	86656240	1
CNC2	chr15	87896313	87896423	3
CNC2	chr15	90076731	90077074	1
CNC2	chr15	90228169	90228248	1
CNC2	chr15	92751062	92751231	2
CNC2	chr15	93243932	93244033	2
CNC2	chr15	96805202	96805275	3
CNC2	chr15	99799578	99799706	5
CNC2	chr15	99835489	99835688	2
CNC2	chr16	3867349	3867471	1
CNC2	chr16	4662287	4662404	2
CNC2	chr16	5026789	5026971	1
CNC2	chr16	7363322	7363395	2
CNC2	chr16	9565822	9566146	2
CNC2	chr16	10815920	10816250	2
CNC2	chr16	12530022	12530185	4
CNC2	chr16	13178584	13178721	7
CNC2	chr16	15449486	15449733	1
CNC2	chr16	15647526	15647714	1
CNC2	chr16	16047655	16047920	1
CNC2	chr16	16196734	16197012	1
CNC2	chr16	17697504	17697553	5
CNC2	chr16	18226034	18226233	1
CNC2	chr16	22079461	22079708	1
CNC2	chr16	22705023	22705152	1
CNC2	chr16	23932444	23932488	2
CNC2	chr16	24554168	24554769	3
CNC2	chr16	29415755	29416125	2
CNC2	chr16	29662835	29663035	1
CNC2	chr16	31027835	31028005	1
CNC2	chr16	32915765	32916684	81594
CNC2	chr16	46640200	46640245	1
CNC2	chr16	53303368	53303456	7
CNC2	chr16	53698314	53698359	3
CNC2	chr16	55143016	55143370	1
CNC2	chr16	55491780	55491857	7
CNC2	chr16	60411337	60411542	1
CNC2	chr16	61128517	61128716	3
CNC2	chr16	62069205	62069269	2
CNC2	chr16	62713637	62713704	3
CNC2	chr16	64277537	64277646	1
CNC2	chr16	65108350	65108452	2
CNC2	chr16	66040919	66041070	4
CNC2	chr16	67267520	67267584	1
CNC2	chr16	69372979	69373055	1
CNC2	chr16	69525073	69525298	1
CNC2	chr16	69943283	69943352	4
CNC2	chr16	70358103	70358315	1
CNC2	chr16	71611208	71611467	2
CNC2	chr16	72450634	72450751	4
CNC2	chr16	73173854	73173999	1
CNC2	chr16	73937162	73937762	1
CNC2	chr16	76443789	76443857	1
CNC2	chr16	78360864	78361016	3
CNC2	chr16	78374661	78374708	3
CNC2	chr16	79150166	79150331	1
CNC2	chr16	81966635	81966795	3
CNC2	chr16	82080354	82080458	2
CNC2	chr16	83026131	83026331	4
CNC2	chr16	83746608	83746735	3
CNC2	chr16	87025928	87026071	1
CNC2	chr17	3726389	3726452	1
CNC2	chr17	6366748	6366809	1
CNC2	chr17	6550105	6550190	1
CNC2	chr17	7675477	7675552	1
CNC2	chr17	8936170	8936573	1
CNC2	chr17	9813945	9814335	673
CNC2	chr17	11092589	11092704	1
CNC2	chr17	13137966	13138096	1
CNC2	chr17	17349869	17349997	1
CNC2	chr17	21474736	21474895	1
CNC2	chr17	23140019	23140165	1
CNC2	chr17	23894546	23894671	2
CNC2	chr17	27346620	27346865	3
CNC2	chr17	29030200	29030383	1
CNC2	chr17	29101883	29102047	5
CNC2	chr17	30443812	30444033	1
CNC2	chr17	31092170	31092239	1
CNC2	chr17	31116199	31116252	2
CNC2	chr17	34953562	34953636	4
CNC2	chr17	35016958	35017133	1
CNC2	chr17	35257742	35257934	3
CNC2	chr17	35321324	35321669	1
CNC2	chr17	36871083	36871143	1
CNC2	chr17	37510522	37510694	1
CNC2	chr17	38892491	38892699	2
CNC2	chr17	43915825	43915902	3
CNC2	chr17	45297340	45297383	4
CNC2	chr17	46849579	46849635	1
CNC2	chr17	47703885	47703978	3
CNC2	chr17	53596404	53596556	2
CNC2	chr17	59928031	59928191	2
CNC2	chr17	61730687	61730857	1
CNC2	chr17	64663961	64663989	2
CNC2	chr17	65747444	65747492	3
CNC2	chr17	66778735	66778849	3
CNC2	chr17	67625704	67625968	1
CNC2	chr17	69732072	69732389	2
CNC2	chr17	72862857	72863016	1
CNC2	chr17	75673313	75673454	1
CNC2	chr17	75920757	75920852	2
CNC2	chr17	76169812	76170175	1
CNC2	chr17	77251472	77251579	1
CNC2	chr17	77584582	77584934	1
CNC2	chr18	1829527	1829605	6
CNC2	chr18	2230374	2230413	1
CNC2	chr18	2909284	2909666	1
CNC2	chr18	3026418	3026718	2
CNC2	chr18	3271413	3271554	1
CNC2	chr18	4124590	4124920	2
CNC2	chr18	4840457	4840594	1
CNC2	chr18	6168631	6168760	1
CNC2	chr18	7711001	7713082	39
CNC2	chr18	8217495	8217535	1
CNC2	chr18	9455298	9455594	1
CNC2	chr18	10827295	10827409	1
CNC2	chr18	11019951	11020091	4
CNC2	chr18	16885364	16885671	2
CNC2	chr18	18027327	18027563	1
CNC2	chr18	19455077	19455370	2
CNC2	chr18	19587087	19587211	240
CNC2	chr18	20266316	20266397	2
CNC2	chr18	20672851	20672942	1
CNC2	chr18	21203634	21203830	1
CNC2	chr18	23075606	23075829	2
CNC2	chr18	23097099	23097343	1
CNC2	chr18	25332631	25332984	1
CNC2	chr18	26109874	26110046	2
CNC2	chr18	29445305	29445482	2
CNC2	chr18	29790102	29790275	2
CNC2	chr18	29821504	29821733	3
CNC2	chr18	30728366	30728489	1
CNC2	chr18	31967095	31967307	1
CNC2	chr18	32489759	32489913	6
CNC2	chr18	32827367	32827519	1
CNC2	chr18	33146161	33146474	1
CNC2	chr18	33450531	33450747	2
CNC2	chr18	34203984	34204224	1
CNC2	chr18	34718048	34718148	5
CNC2	chr18	35792978	35793047	4
CNC2	chr18	37710086	37710339	2
CNC2	chr18	43292356	43292465	2
CNC2	chr18	44226793	44227008	1
CNC2	chr18	45274463	45274724	2
CNC2	chr18	49886360	49886493	1
CNC2	chr18	51468955	51468999	1
CNC2	chr18	53405320	53405559	2
CNC2	chr18	54993915	54993974	3
CNC2	chr18	55986035	55986211	2
CNC2	chr18	57637373	57637478	2
CNC2	chr18	62069216	62069269	2
CNC2	chr18	64720866	64721008	2
CNC2	chr18	69082862	69083006	3
CNC2	chr18	70401810	70401847	4
CNC2	chr18	73834251	73834461	1
CNC2	chr18	74791314	74791612	1
CNC2	chr19	258534	258586	1
CNC2	chr19	485623	485670	1
CNC2	chr19	1757833	1758105	1
CNC2	chr19	2071278	2071576	1
CNC2	chr19	3932963	3933419	1
CNC2	chr19	5172944	5173036	2
CNC2	chr19	6873712	6873868	3
CNC2	chr19	8936170	8936320	1
CNC2	chr19	9182939	9183059	1
CNC2	chr19	9886079	9886117	1
CNC2	chr19	11482054	11482381	1
CNC2	chr19	12119554	12119734	3
CNC2	chr19	12596493	12596643	2
CNC2	chr19	13820895	13821065	3
CNC2	chr19	15885180	15885433	2
CNC2	chr19	18375422	18375489	2
CNC2	chr19	20000259	20000394	3
CNC2	chr19	20996790	20997243	1
CNC2	chr19	32996173	32996228	5
CNC2	chr19	35540664	35540901	1
CNC2	chr19	36540907	36541086	2
CNC2	chr19	37891755	37891805	3
CNC2	chr19	38897799	38898048	1
CNC2	chr19	40798076	40798205	2
CNC2	chr19	41785869	41786112	1
CNC2	chr19	42945491	42945602	2
CNC2	chr19	43642151	43642228	3
CNC2	chr19	46007170	46007280	1
CNC2	chr19	46628274	46628396	4
CNC2	chr19	51799579	51799676	2
CNC2	chr19	54645551	54645728	1
CNC2	chr19	54749190	54749437	1
CNC2	chr19	57046077	57046845	197
CNC2	chr19	59105918	59105984	1
CNC2	chr19	60312730	60312985	1
CNC2	chr19	61206570	61206883	1
CNC2	chr19	62888095	62888146	2
CNC2	chr19	63715859	63716151	1
CNC2	chr2	893460	893523	2
CNC2	chr2	3574997	3575061	3
CNC2	chr2	6008220	6008330	5
CNC2	chr2	6543268	6543373	2
CNC2	chr2	6873387	6873592	3
CNC2	chr2	7379257	7379599	1
CNC2	chr2	11389767	11389902	2
CNC2	chr2	11774706	11774886	1
CNC2	chr2	15734333	15734438	2
CNC2	chr2	19408739	19408839	1
CNC2	chr2	20140398	20140437	4
CNC2	chr2	21396999	21397036	1
CNC2	chr2	24123953	24124085	1
CNC2	chr2	24695916	24696080	6
CNC2	chr2	26353846	26353947	2
CNC2	chr2	27707578	27707723	2
CNC2	chr2	28284168	28284473	1
CNC2	chr2	28983440	28983510	1
CNC2	chr2	29956390	29956822	2
CNC2	chr2	30245287	30245334	3
CNC2	chr2	30489328	30489383	3
CNC2	chr2	36838056	36838133	4
CNC2	chr2	37496621	37496948	1
CNC2	chr2	38079261	38079432	1
CNC2	chr2	39095489	39095574	1
CNC2	chr2	39851890	39852034	6
CNC2	chr2	42960076	42960174	2
CNC2	chr2	42970871	42971268	1
CNC2	chr2	43918672	43919058	1
CNC2	chr2	44136105	44136332	4
CNC2	chr2	44646305	44646441	6
CNC2	chr2	44923303	44923424	2
CNC2	chr2	45077175	45077297	1
CNC2	chr2	47283794	47284024	1
CNC2	chr2	54713314	54713375	4
CNC2	chr2	54802946	54803074	1
CNC2	chr2	58390602	58391718	3
CNC2	chr2	60376936	60377258	1
CNC2	chr2	63343292	63343451	3
CNC2	chr2	63666803	63666876	3
CNC2	chr2	64379850	64380031	1
CNC2	chr2	64878187	64878269	4
CNC2	chr2	67829709	67829790	2
CNC2	chr2	72343646	72343735	2
CNC2	chr2	72661636	72661740	4
CNC2	chr2	74951633	74951740	1
CNC2	chr2	76846820	76847009	1
CNC2	chr2	85968654	85968778	1
CNC2	chr2	86636977	86637080	4
CNC2	chr2	88897297	88897565	1
CNC2	chr2	89693902	89694155	1
CNC2	chr2	96655285	96655497	1
CNC2	chr2	96679885	96680037	1
CNC2	chr2	96777161	96777223	9033
CNC2	chr2	97656217	97656373	2
CNC2	chr2	98049908	98050035	1
CNC2	chr2	98328543	98328658	1
CNC2	chr2	98652839	98653150	3
CNC2	chr2	101949267	101949435	1
CNC2	chr2	109138654	109138812	3
CNC2	chr2	113826512	113826800	1
CNC2	chr2	115211647	115211701	1
CNC2	chr2	117318812	117318879	3
CNC2	chr2	120793765	120793824	1
CNC2	chr2	121261255	121261322	1
CNC2	chr2	126841337	126841432	1
CNC2	chr2	127880089	127880322	25
CNC2	chr2	128310957	128311114	16
CNC2	chr2	133261935	133262235	1
CNC2	chr2	133395128	133395290	2
CNC2	chr2	134690852	134691119	2
CNC2	chr2	135143180	135143446	4
CNC2	chr2	135484098	135484246	3
CNC2	chr2	136310297	136310676	2
CNC2	chr2	136494944	136495209	2
CNC2	chr2	136497168	136497210	3
CNC2	chr2	138095494	138095621	4
CNC2	chr2	138633796	138633875	1
CNC2	chr2	140219311	140219437	4
CNC2	chr2	140689254	140689391	1
CNC2	chr2	143648341	143648402	1
CNC2	chr2	144170517	144170837	1
CNC2	chr2	144546148	144546194	1
CNC2	chr2	146380215	146380445	1
CNC2	chr2	148636808	148636927	4
CNC2	chr2	150592111	150592318	1
CNC2	chr2	152032465	152032602	2
CNC2	chr2	154767033	154767145	1
CNC2	chr2	154886255	154886522	1
CNC2	chr2	155154261	155154498	3
CNC2	chr2	155203621	155203835	3
CNC2	chr2	155689447	155689515	2
CNC2	chr2	156298397	156298530	2
CNC2	chr2	161023047	161023201	1
CNC2	chr2	161790377	161790515	2
CNC2	chr2	163735001	163735244	3
CNC2	chr2	164489192	164489272	1
CNC2	chr2	165020080	165020397	4
CNC2	chr2	168028937	168028988	3
CNC2	chr2	168102882	168102964	1
CNC2	chr2	169415811	169415954	3
CNC2	chr2	173439778	173440007	3
CNC2	chr2	177539690	177539981	2
CNC2	chr2	178400244	178400307	4
CNC2	chr2	178704506	178704624	1
CNC2	chr2	181517201	181517297	6
CNC2	chr2	183603913	183604092	1
CNC2	chr2	184608522	184608684	5
CNC2	chr2	185475164	185475224	3
CNC2	chr2	188286457	188286562	2
CNC2	chr2	191379603	191380330	1
CNC2	chr2	192078105	192078327	1
CNC2	chr2	194471136	194471266	2
CNC2	chr2	195653477	195653638	3
CNC2	chr2	197761700	197761848	1
CNC2	chr2	202869581	202869926	1
CNC2	chr2	210546708	210546846	2
CNC2	chr2	211175218	211175415	1
CNC2	chr2	211205608	211205709	1
CNC2	chr2	219906717	219906802	3
CNC2	chr2	227849817	227850059	1
CNC2	chr2	228050421	228050632	1
CNC2	chr2	228844037	228844169	1
CNC2	chr2	229045033	229045353	2
CNC2	chr2	232988644	232989803	1
CNC2	chr2	233023847	233023956	3
CNC2	chr2	233324978	233325033	3
CNC2	chr2	233698595	233698955	1
CNC2	chr2	234125309	234125418	2
CNC2	chr2	235790651	235790772	4
CNC2	chr2	235843193	235843233	2
CNC2	chr2	236608518	236608796	4
CNC2	chr2	238345524	238345866	1
CNC2	chr2	238819789	238819947	1
CNC2	chr2	239148465	239148765	2
CNC2	chr2	240150906	240150978	16068
CNC2	chr2	242330973	242331016	3
CNC2	chr2	242331213	242331404	1
CNC2	chr20	824238	824274	1
CNC2	chr20	2230263	2230413	1
CNC2	chr20	2552986	2553019	3
CNC2	chr20	3781067	3781229	3
CNC2	chr20	4612899	4613358	1
CNC2	chr20	4692798	4693138	1
CNC2	chr20	5245125	5245189	1
CNC2	chr20	5325610	5326246	3
CNC2	chr20	7675477	7675706	1
CNC2	chr20	7748000	7748307	2
CNC2	chr20	8660324	8661060	6
CNC2	chr20	9292099	9292156	1
CNC2	chr20	12333880	12334185	7
CNC2	chr20	12600089	12600265	4
CNC2	chr20	17354089	17354123	2
CNC2	chr20	19543182	19543428	1
CNC2	chr20	20842801	20842879	1
CNC2	chr20	21945891	21946133	2
CNC2	chr20	22507374	22507492	13
CNC2	chr20	23222246	23222333	2
CNC2	chr20	30443982	30444033	1
CNC2	chr20	32454706	32454814	1
CNC2	chr20	36994394	36994644	2
CNC2	chr20	37728286	37728536	1
CNC2	chr20	38169566	38169617	4
CNC2	chr20	38919883	38920081	1
CNC2	chr20	39018958	39019029	2
CNC2	chr20	39555956	39556080	7
CNC2	chr20	41375397	41375466	2
CNC2	chr20	43577201	43577304	1
CNC2	chr20	43948597	43948716	2
CNC2	chr20	44139544	44139625	1
CNC2	chr20	44830665	44830986	2
CNC2	chr20	45175429	45175700	1
CNC2	chr20	45475794	45476154	17
CNC2	chr20	45722435	45722497	1
CNC2	chr20	46581386	46581433	1
CNC2	chr20	50081075	50081203	1
CNC2	chr20	51788261	51788384	1
CNC2	chr20	51851449	51851484	3
CNC2	chr20	53229076	53229149	1
CNC2	chr20	54101399	54101601	2
CNC2	chr20	57027946	57028020	3
CNC2	chr20	60016635	60016789	1
CNC2	chr20	60855368	60855420	1
CNC2	chr20	61266857	61267118	1
CNC2	chr21	14228080	14228185	1
CNC2	chr21	15731443	15731636	3
CNC2	chr21	16684705	16684976	2
CNC2	chr21	18781905	18781985	1
CNC2	chr21	19003357	19003588	2
CNC2	chr21	21547093	21547243	1090
CNC2	chr21	21956414	21956914	2
CNC2	chr21	29482080	29482329	1
CNC2	chr21	29624254	29624327	2
CNC2	chr21	29779951	29780021	2
CNC2	chr21	29822791	29823257	2
CNC2	chr21	29886867	29887507	152
CNC2	chr21	30583486	30583669	2
CNC2	chr21	31142330	31142417	6311
CNC2	chr21	32018462	32019424	14
CNC2	chr21	32067200	32067716	19
CNC2	chr21	32295411	32295828	966
CNC2	chr21	32379270	32379339	11
CNC2	chr21	32562124	32562365	4
CNC2	chr21	32639439	32639615	906
CNC2	chr21	32664235	32664509	203
CNC2	chr21	32667716	32667782	598455
CNC2	chr21	32734546	32734820	245
CNC2	chr21	32741582	32741787	91990
CNC2	chr21	32786499	32786588	9
CNC2	chr21	32793045	32793553	225
CNC2	chr21	32798672	32799203	1
CNC2	chr21	32799363	32799529	20
CNC2	chr21	32814748	32815230	184
CNC2	chr21	32820916	32821003	70
CNC2	chr21	32830208	32830456	4248
CNC2	chr21	32831504	32831674	1379
CNC2	chr21	32833573	32833791	13584
CNC2	chr21	32835510	32836576	4
CNC2	chr21	32836573	32837301	8718907
CNC2	chr21	32838975	32839029	223938
CNC2	chr21	32839026	32839455	192
CNC2	chr21	32839452	32839614	2323
CNC2	chr21	32839611	32840200	1
CNC2	chr21	32840197	32840743	243
CNC2	chr21	32840740	32841214	19
CNC2	chr21	32846817	32847033	5
CNC2	chr21	32850278	32850659	522
CNC2	chr21	32872375	32872710	1167
CNC2	chr21	32894229	32894897	57
CNC2	chr21	32898526	32898752	276
CNC2	chr21	32915765	32916010	81594
CNC2	chr21	32935032	32935165	46364
CNC2	chr21	33216088	33216308	8868
CNC2	chr21	33249096	33249355	2
CNC2	chr21	33249352	33250688	31
CNC2	chr21	33406561	33406730	2
CNC2	chr21	33412347	33413133	1
CNC2	chr21	33650844	33651047	4
CNC2	chr21	33707161	33707281	1
CNC2	chr21	34537702	34538493	19
CNC2	chr21	36642501	36642642	1
CNC2	chr21	37044450	37044752	4
CNC2	chr21	37151887	37151944	2
CNC2	chr21	37203833	37204014	1
CNC2	chr21	37267727	37267940	1
CNC2	chr21	38917931	38917969	2
CNC2	chr21	40365387	40365439	2
CNC2	chr21	42478163	42478287	2
CNC2	chr21	43502717	43503097	1
CNC2	chr22	16623169	16623912	1
CNC2	chr22	17752861	17752936	1
CNC2	chr22	18077018	18077092	3
CNC2	chr22	19177117	19177429	2
CNC2	chr22	19466552	19466688	2
CNC2	chr22	20459450	20459549	5
CNC2	chr22	20678816	20678959	1
CNC2	chr22	20720411	20720694	1
CNC2	chr22	20770734	20771130	1
CNC2	chr22	21014696	21015081	1
CNC2	chr22	21111945	21111992	2
CNC2	chr22	21336489	21336683	2
CNC2	chr22	21600022	21600746	3
CNC2	chr22	21602053	21602154	2
CNC2	chr22	22226128	22226219	1
CNC2	chr22	22450128	22450159	2
CNC2	chr22	23240450	23240484	1
CNC2	chr22	24304809	24304935	2
CNC2	chr22	25105645	25105808	2
CNC2	chr22	25320321	25320491	2
CNC2	chr22	26833532	26833855	1
CNC2	chr22	27326900	27327134	1
CNC2	chr22	32227343	32227418	6
CNC2	chr22	32676365	32676432	3
CNC2	chr22	33367386	33367553	2
CNC2	chr22	37046854	37046888	4
CNC2	chr22	41151111	41151272	1
CNC2	chr22	47218875	47219033	4
CNC2	chr22	48143129	48143599	4
CNC2	chr3	3280472	3280514	1
CNC2	chr3	5403433	5403647	1
CNC2	chr3	8009768	8009929	5
CNC2	chr3	8921240	8921280	1
CNC2	chr3	9429768	9429861	1
CNC2	chr3	9439462	9439533	1
CNC2	chr3	9913797	9914072	1
CNC2	chr3	12068333	12068601	5
CNC2	chr3	12758680	12759054	1
CNC2	chr3	14376460	14376594	1
CNC2	chr3	16820469	16820586	2
CNC2	chr3	17015552	17015608	2
CNC2	chr3	18768631	18768712	1
CNC2	chr3	20996790	20996973	1
CNC2	chr3	23418815	23419102	1
CNC2	chr3	24117450	24117735	1
CNC2	chr3	24554197	24554769	3
CNC2	chr3	26052118	26052172	3
CNC2	chr3	26296303	26296547	2
CNC2	chr3	27505327	27505505	1
CNC2	chr3	28549338	28549612	1
CNC2	chr3	29461867	29461966	3
CNC2	chr3	29658739	29658856	5
CNC2	chr3	29980731	29980910	3
CNC2	chr3	32455770	32455856	1
CNC2	chr3	32772360	32772435	1
CNC2	chr3	34396074	34396232	4
CNC2	chr3	35538846	35538994	4
CNC2	chr3	36911924	36912039	2
CNC2	chr3	37922992	37923125	1
CNC2	chr3	41932763	41932849	4
CNC2	chr3	43432276	43432411	3
CNC2	chr3	45109704	45109882	2
CNC2	chr3	45751297	45751506	1
CNC2	chr3	47130906	47130997	6
CNC2	chr3	48003534	48003611	6
CNC2	chr3	48996557	48996925	1
CNC2	chr3	50329726	50329761	1
CNC2	chr3	54499302	54499541	2
CNC2	chr3	55152934	55153085	5
CNC2	chr3	56000200	56000275	5
CNC2	chr3	65312330	65312461	2
CNC2	chr3	66965479	66965513	1
CNC2	chr3	68422982	68423161	3
CNC2	chr3	68780630	68780715	4
CNC2	chr3	72026993	72027188	3
CNC2	chr3	72472554	72472704	1
CNC2	chr3	74652561	74652663	2
CNC2	chr3	75514578	75514752	53
CNC2	chr3	75544023	75544581	1
CNC2	chr3	75801117	75801191	1
CNC2	chr3	85324501	85324714	1
CNC2	chr3	86071719	86071788	3
CNC2	chr3	87387411	87387685	2
CNC2	chr3	102932531	102932841	2
CNC2	chr3	112468747	112468821	1
CNC2	chr3	112871448	112871746	1
CNC2	chr3	113185200	113185308	4
CNC2	chr3	114805880	114805967	2
CNC2	chr3	117640339	117640539	3
CNC2	chr3	127998291	127998429	1
CNC2	chr3	129417527	129417661	2
CNC2	chr3	129666118	129666197	6
CNC2	chr3	131254597	131255105	1
CNC2	chr3	131866409	131866602	1
CNC2	chr3	132100469	132100646	1
CNC2	chr3	133436054	133436240	2
CNC2	chr3	135090132	135090221	3
CNC2	chr3	136004422	136004483	1
CNC2	chr3	136913342	136913663	2
CNC2	chr3	137308515	137308656	3
CNC2	chr3	138118234	138118422	5
CNC2	chr3	138284115	138284386	3
CNC2	chr3	140091448	140091602	3
CNC2	chr3	140140865	140141018	1
CNC2	chr3	141262347	141262418	4
CNC2	chr3	145452990	145453099	2
CNC2	chr3	147407315	147407379	2
CNC2	chr3	148736025	148736277	1
CNC2	chr3	149927885	149928118	2
CNC2	chr3	151050695	151051195	2
CNC2	chr3	152450234	152450453	1
CNC2	chr3	153178380	153178480	3
CNC2	chr3	157753324	157753445	2
CNC2	chr3	158408818	158409091	3
CNC2	chr3	160375002	160375075	1
CNC2	chr3	161979638	161979810	3
CNC2	chr3	162286289	162286424	2
CNC2	chr3	168162659	168162760	1
CNC2	chr3	170672440	170672531	1
CNC2	chr3	174218144	174218231	7
CNC2	chr3	175893961	175894154	1
CNC2	chr3	175919185	175919359	2
CNC2	chr3	180438902	180439034	1
CNC2	chr3	182893947	182894100	1
CNC2	chr3	182930778	182930893	3
CNC2	chr3	183409729	183409882	1
CNC2	chr3	183791524	183791729	3
CNC2	chr3	185232899	185233197	1
CNC2	chr3	185810182	185810318	3
CNC2	chr3	188824631	188824685	2
CNC2	chr3	188930973	188931211	1
CNC2	chr3	189159740	189159850	2
CNC2	chr3	191046938	191047078	1
CNC2	chr3	192302681	192302741	2
CNC2	chr3	192739313	192739625	2
CNC2	chr3	194342750	194342849	3
CNC2	chr4	3966500	3966668	8
CNC2	chr4	4316169	4316256	3
CNC2	chr4	5418760	5419058	2
CNC2	chr4	5985764	5985826	2
CNC2	chr4	7107013	7107163	2
CNC2	chr4	9353563	9354095	231
CNC2	chr4	9354255	9354425	15
CNC2	chr4	11344264	11344413	3
CNC2	chr4	11798244	11798339	2
CNC2	chr4	15567098	15567533	1
CNC2	chr4	15638609	15638709	1
CNC2	chr4	17772479	17772557	2
CNC2	chr4	22624861	22624980	1
CNC2	chr4	26804662	26804771	1
CNC2	chr4	28945711	28945800	2
CNC2	chr4	34506549	34506606	3
CNC2	chr4	36934518	36934775	2
CNC2	chr4	38453237	38453345	4
CNC2	chr4	38479590	38479644	5
CNC2	chr4	38892491	38892579	2
CNC2	chr4	40767519	40767621	4
CNC2	chr4	46402684	46402747	1
CNC2	chr4	46777761	46777956	1
CNC2	chr4	46838198	46838246	1
CNC2	chr4	56435485	56435638	1
CNC2	chr4	57554876	57555000	4
CNC2	chr4	59574048	59574275	1
CNC2	chr4	59899343	59899596	2
CNC2	chr4	64029857	64030113	2
CNC2	chr4	64334410	64334549	4
CNC2	chr4	66347449	66347748	1
CNC2	chr4	72754912	72755024	1
CNC2	chr4	73053805	73053844	1
CNC2	chr4	74567089	74567283	4
CNC2	chr4	75471807	75471899	1
CNC2	chr4	77327143	77327305	1
CNC2	chr4	81947767	81947914	1
CNC2	chr4	82164445	82164693	1
CNC2	chr4	85547387	85547539	2
CNC2	chr4	86651482	86651706	1
CNC2	chr4	86659386	86659717	3
CNC2	chr4	92333082	92333185	1
CNC2	chr4	92352035	92352507	25
CNC2	chr4	93042602	93042688	3
CNC2	chr4	93567309	93567457	1
CNC2	chr4	94028977	94029035	3
CNC2	chr4	94184886	94184985	3
CNC2	chr4	98053903	98053949	1
CNC2	chr4	101666769	101667053	4
CNC2	chr4	101714525	101714658	3
CNC2	chr4	103110065	103110250	5
CNC2	chr4	104604726	104604981	1
CNC2	chr4	106068549	106068862	2
CNC2	chr4	108361341	108361567	1
CNC2	chr4	108711995	108712058	1
CNC2	chr4	110074376	110074546	4
CNC2	chr4	110385209	110385482	3
CNC2	chr4	111361687	111361813	2
CNC2	chr4	112142986	112143125	1
CNC2	chr4	120151578	120151945	5
CNC2	chr4	120596299	120596350	3
CNC2	chr4	122877574	122877943	1
CNC2	chr4	125110299	125110550	1
CNC2	chr4	129694561	129694614	2
CNC2	chr4	130477623	130477719	4
CNC2	chr4	131074297	131074527	1
CNC2	chr4	135255405	135255583	2
CNC2	chr4	141439031	141439486	1
CNC2	chr4	147939955	147940122	3
CNC2	chr4	148684199	148684332	1
CNC2	chr4	152795069	152795229	1
CNC2	chr4	153759263	153759355	3
CNC2	chr4	153932569	153932689	1
CNC2	chr4	156917996	156918128	3
CNC2	chr4	159808098	159808257	2
CNC2	chr4	160622721	160623003	3
CNC2	chr4	171008905	171008961	3
CNC2	chr4	173165274	173165360	2
CNC2	chr4	174414792	174414935	2
CNC2	chr4	175375390	175375484	5
CNC2	chr4	176655819	176655960	1
CNC2	chr4	177273944	177274037	4
CNC2	chr4	177733072	177733308	2
CNC2	chr4	178983829	178983906	4
CNC2	chr4	180960361	180960431	2
CNC2	chr4	183946613	183946667	1
CNC2	chr4	184630890	184631088	1
CNC2	chr4	185126557	185126848	2
CNC2	chr4	186392244	186392352	1
CNC2	chr4	189204027	189204346	2
CNC2	chr4	190518681	190518810	4
CNC2	chr4	190724191	190724352	1
CNC2	chr5	1918533	1918637	2
CNC2	chr5	2208146	2208363	1
CNC2	chr5	2373282	2373551	1
CNC2	chr5	4348900	4349018	1
CNC2	chr5	5326145	5326246	3
CNC2	chr5	5403570	5403647	1
CNC2	chr5	6969739	6969891	1
CNC2	chr5	7178044	7178167	5
CNC2	chr5	9701157	9701218	3
CNC2	chr5	11970395	11970558	4
CNC2	chr5	12149412	12149692	2
CNC2	chr5	12984062	12984192	2
CNC2	chr5	14452870	14453037	3
CNC2	chr5	15473008	15473119	1
CNC2	chr5	15791957	15792081	1
CNC2	chr5	16145198	16145282	2
CNC2	chr5	16746388	16746727	1
CNC2	chr5	16786441	16786789	1
CNC2	chr5	17144940	17144988	1
CNC2	chr5	17800383	17800452	2
CNC2	chr5	21959620	21959702	3
CNC2	chr5	24212178	24212262	1
CNC2	chr5	26060334	26060455	2
CNC2	chr5	26109986	26110046	2
CNC2	chr5	29537220	29537306	2
CNC2	chr5	29925460	29925733	1
CNC2	chr5	31128997	31129115	2
CNC2	chr5	31352242	31352414	1
CNC2	chr5	31677255	31677306	2
CNC2	chr5	32163209	32163283	1
CNC2	chr5	33359813	33359909	3
CNC2	chr5	33549903	33550041	2
CNC2	chr5	34526889	34527121	1
CNC2	chr5	35127690	35127803	2
CNC2	chr5	35391308	35391585	1
CNC2	chr5	37087481	37087701	1
CNC2	chr5	37540532	37540904	1262
CNC2	chr5	37748221	37748380	1
CNC2	chr5	38086536	38087027	1
CNC2	chr5	38413780	38413857	5
CNC2	chr5	39158543	39158731	3
CNC2	chr5	39930907	39931209	2
CNC2	chr5	40995283	40995419	1
CNC2	chr5	41802477	41802770	1
CNC2	chr5	43912635	43912764	3
CNC2	chr5	44734866	44734910	5
CNC2	chr5	52987323	52987368	1
CNC2	chr5	55185187	55185337	2
CNC2	chr5	55826500	55826680	2
CNC2	chr5	56695752	56695829	3
CNC2	chr5	58023553	58023762	1
CNC2	chr5	58537303	58537387	3
CNC2	chr5	62480429	62480597	1
CNC2	chr5	65746128	65746270	2
CNC2	chr5	66715629	66715795	4
CNC2	chr5	67841897	67842040	3
CNC2	chr5	68361487	68361531	1
CNC2	chr5	70172301	70172377	2
CNC2	chr5	71840946	71841216	1
CNC2	chr5	71998552	71998771	2
CNC2	chr5	72583889	72583987	1
CNC2	chr5	75223471	75223566	2
CNC2	chr5	76753756	76753834	1
CNC2	chr5	76891446	76891603	2
CNC2	chr5	76950192	76950477	1
CNC2	chr5	78250793	78250961	2
CNC2	chr5	90438922	90439263	3
CNC2	chr5	95212077	95212275	3
CNC2	chr5	97378732	97379048	5
CNC2	chr5	99514024	99514157	4
CNC2	chr5	101395133	101395264	4
CNC2	chr5	102063494	102063705	1
CNC2	chr5	104485445	104485508	2
CNC2	chr5	106419037	106419213	1
CNC2	chr5	110898220	110898294	5
CNC2	chr5	114638184	114638410	1
CNC2	chr5	117477429	117477622	1
CNC2	chr5	122532585	122532788	3
CNC2	chr5	122977584	122977855	3
CNC2	chr5	124202040	124202246	24
CNC2	chr5	125827982	125828073	1
CNC2	chr5	128206246	128206368	1
CNC2	chr5	129298812	129298898	2
CNC2	chr5	133890577	133890742	1
CNC2	chr5	134432630	134432896	1
CNC2	chr5	134503083	134503133	3
CNC2	chr5	145277772	145278012	2
CNC2	chr5	146811742	146811781	2
CNC2	chr5	146960667	146960994	1
CNC2	chr5	148377181	148377370	1
CNC2	chr5	150158352	150158475	1
CNC2	chr5	150309762	150309852	3
CNC2	chr5	152701586	152701684	4
CNC2	chr5	152852942	152853031	5
CNC2	chr5	153174836	153174910	2
CNC2	chr5	153720456	153720589	5
CNC2	chr5	154204536	154204592	6
CNC2	chr5	155172716	155172873	1
CNC2	chr5	156703398	156703604	1
CNC2	chr5	157146764	157146843	3
CNC2	chr5	159761918	159762094	1
CNC2	chr5	164489154	164489272	1
CNC2	chr5	170172844	170172894	1
CNC2	chr5	171017784	171017989	2
CNC2	chr5	171523855	171524032	1
CNC2	chr5	172894528	172894744	1
CNC2	chr5	175957572	175957671	3
CNC2	chr5	178910940	178911165	1
CNC2	chr5	179992769	179992816	3
CNC2	chr6	820623	820724	2
CNC2	chr6	1293107	1293355	6
CNC2	chr6	2003927	2004005	1
CNC2	chr6	2307408	2308238	4
CNC2	chr6	3475517	3475814	1
CNC2	chr6	5243711	5244049	1
CNC2	chr6	6270499	6270582	4
CNC2	chr6	6483205	6483368	4
CNC2	chr6	6750431	6750709	1
CNC2	chr6	6805780	6805902	1
CNC2	chr6	7358749	7358937	1
CNC2	chr6	7533250	7533623	1
CNC2	chr6	8439635	8439758	2
CNC2	chr6	8641253	8641412	1
CNC2	chr6	8660324	8660476	6
CNC2	chr6	9103238	9103310	1
CNC2	chr6	9602264	9602367	2
CNC2	chr6	9823937	9824382	1
CNC2	chr6	10425629	10425710	1
CNC2	chr6	11293773	11293914	1
CNC2	chr6	12334145	12334185	7
CNC2	chr6	13254949	13255116	2
CNC2	chr6	14511880	14512014	1
CNC2	chr6	16209769	16209821	1
CNC2	chr6	20242797	20242951	2
CNC2	chr6	21255754	21255824	1
CNC2	chr6	21546934	21546979	1
CNC2	chr6	23510044	23510111	1
CNC2	chr6	25642581	25642678	2
CNC2	chr6	25826131	25826307	1
CNC2	chr6	27384524	27384725	1
CNC2	chr6	29431268	29431397	3
CNC2	chr6	29521815	29522012	3
CNC2	chr6	29555886	29555993	2
CNC2	chr6	36188328	36188436	1
CNC2	chr6	36462390	36462428	3
CNC2	chr6	37929026	37929077	3
CNC2	chr6	38158418	38158498	13
CNC2	chr6	38342802	38342832	1
CNC2	chr6	39931024	39931275	1
CNC2	chr6	40035791	40035913	2
CNC2	chr6	41138531	41138626	1
CNC2	chr6	42845757	42846011	1
CNC2	chr6	43225940	43226024	1
CNC2	chr6	43568338	43568421	1
CNC2	chr6	44324185	44324476	1
CNC2	chr6	46336654	46336780	3
CNC2	chr6	46903609	46903749	1
CNC2	chr6	47854912	47854999	1
CNC2	chr6	48499857	48500039	2
CNC2	chr6	48885337	48885561	1
CNC2	chr6	50096873	50097147	2
CNC2	chr6	50211447	50211642	1
CNC2	chr6	50650141	50650398	2
CNC2	chr6	50739692	50739884	3
CNC2	chr6	51261836	51261915	3
CNC2	chr6	53675275	53675427	1
CNC2	chr6	56444153	56444341	1
CNC2	chr6	57397427	57397550	3
CNC2	chr6	62636875	62637036	3
CNC2	chr6	63109825	63109873	1
CNC2	chr6	68605751	68605941	2
CNC2	chr6	70353844	70354027	2
CNC2	chr6	71195420	71195515	2
CNC2	chr6	71659681	71659778	2
CNC2	chr6	78626343	78626411	2
CNC2	chr6	79708280	79708372	3
CNC2	chr6	81096103	81096189	2
CNC2	chr6	82047524	82047617	3
CNC2	chr6	83385202	83385270	6
CNC2	chr6	87026491	87026570	3
CNC2	chr6	87717630	87717713	1
CNC2	chr6	88469486	88469590	1
CNC2	chr6	89307391	89307491	2
CNC2	chr6	96685365	96685536	3
CNC2	chr6	100295593	100295766	2
CNC2	chr6	100984894	100984964	1
CNC2	chr6	101038361	101038535	1
CNC2	chr6	104104657	104105292	1
CNC2	chr6	106137231	106137381	1
CNC2	chr6	108998972	108999156	1
CNC2	chr6	115484078	115484173	3
CNC2	chr6	115799637	115799735	2
CNC2	chr6	116778064	116778133	4
CNC2	chr6	117629080	117629176	2
CNC2	chr6	119379919	119380142	1
CNC2	chr6	121010493	121010562	74771
CNC2	chr6	126626161	126626356	1
CNC2	chr6	127116521	127116679	4
CNC2	chr6	128217723	128217944	1
CNC2	chr6	130169414	130169707	1
CNC2	chr6	131267807	131267873	5
CNC2	chr6	131960881	131961084	1
CNC2	chr6	133125969	133126109	1
CNC2	chr6	133400299	133400357	2
CNC2	chr6	135527825	135528108	2
CNC2	chr6	136374307	136374396	4
CNC2	chr6	138551611	138551755	2
CNC2	chr6	138631476	138631559	2
CNC2	chr6	142293422	142293588	2
CNC2	chr6	143933517	143933753	1
CNC2	chr6	144004574	144004897	1
CNC2	chr6	144551142	144551623	1
CNC2	chr6	144747769	144747856	4
CNC2	chr6	147020586	147020716	1
CNC2	chr6	147099722	147099798	3
CNC2	chr6	148762760	148762896	2
CNC2	chr6	149699231	149699341	1
CNC2	chr6	150078870	150079209	1
CNC2	chr6	151162827	151163104	1
CNC2	chr6	151179994	151180039	3
CNC2	chr6	152772341	152772410	66800
CNC2	chr6	154602347	154602596	3
CNC2	chr6	155145835	155146114	1
CNC2	chr6	155247553	155247658	3
CNC2	chr6	156605691	156606092	1
CNC2	chr6	156609922	156610157	1
CNC2	chr6	156610154	156610879	153
CNC2	chr6	157504411	157504480	3
CNC2	chr6	158600311	158600369	1
CNC2	chr6	158664681	158664756	3
CNC2	chr6	159405500	159405747	1
CNC2	chr6	161027237	161027330	4
CNC2	chr6	161730873	161731114	2
CNC2	chr6	163223272	163223418	1
CNC2	chr6	167831044	167831228	1
CNC2	chr6	169517851	169517937	1
CNC2	chr6	170411902	170412077	1
CNC2	chr7	3757024	3757416	1
CNC2	chr7	4517877	4518208	2
CNC2	chr7	8384512	8384558	1
CNC2	chr7	8498266	8498333	1
CNC2	chr7	8901121	8901193	1
CNC2	chr7	10522029	10522069	1
CNC2	chr7	11319725	11319733	3
CNC2	chr7	15519724	15519843	2
CNC2	chr7	19697094	19697218	2
CNC2	chr7	21311514	21311619	2
CNC2	chr7	23907370	23907544	1
CNC2	chr7	24506339	24506494	1
CNC2	chr7	26331414	26331525	2
CNC2	chr7	26657971	26658029	1
CNC2	chr7	27283244	27283456	3
CNC2	chr7	30035970	30036236	2
CNC2	chr7	33815357	33815418	4
CNC2	chr7	33831611	33831814	2
CNC2	chr7	33851348	33851496	2
CNC2	chr7	35918882	35919358	51
CNC2	chr7	46162788	46162841	2
CNC2	chr7	49791762	49791905	2
CNC2	chr7	50221490	50221566	3
CNC2	chr7	50538372	50538631	1
CNC2	chr7	52867500	52867557	1
CNC2	chr7	54931474	54931683	3
CNC2	chr7	56358087	56358563	2
CNC2	chr7	63905678	63905801	4
CNC2	chr7	65742464	65742830	1
CNC2	chr7	66050708	66050837	1
CNC2	chr7	66700909	66700950	3
CNC2	chr7	66956774	66956905	1
CNC2	chr7	67344179	67344651	1
CNC2	chr7	68127041	68127196	2
CNC2	chr7	69341363	69341452	4
CNC2	chr7	69525073	69525478	1
CNC2	chr7	69868051	69868297	2
CNC2	chr7	70598641	70598810	3
CNC2	chr7	70882818	70882940	3
CNC2	chr7	71349440	71349655	2
CNC2	chr7	73733142	73733188	2
CNC2	chr7	77003075	77003313	1
CNC2	chr7	78402072	78402297	1
CNC2	chr7	78598302	78598417	3
CNC2	chr7	79756224	79756617	6
CNC2	chr7	79767863	79768005	1
CNC2	chr7	81100185	81100282	2
CNC2	chr7	81909242	81909287	1
CNC2	chr7	82794537	82794608	3
CNC2	chr7	82802752	82803094	2
CNC2	chr7	83113028	83113277	2
CNC2	chr7	83431181	83431428	1
CNC2	chr7	84469459	84469581	1
CNC2	chr7	86649685	86649835	2
CNC2	chr7	89534382	89534587	5
CNC2	chr7	90071987	90072210	1
CNC2	chr7	90598630	90598705	1
CNC2	chr7	90787996	90788216	1
CNC2	chr7	90825375	90825539	1
CNC2	chr7	90983026	90983241	2
CNC2	chr7	96484616	96484732	2
CNC2	chr7	97522273	97522306	1
CNC2	chr7	97605213	97605297	3
CNC2	chr7	101109455	101109523	1
CNC2	chr7	101363583	101363692	5
CNC2	chr7	105568272	105568318	5
CNC2	chr7	106587953	106588042	7
CNC2	chr7	109702990	109703261	1
CNC2	chr7	110631776	110631837	1
CNC2	chr7	111559267	111559453	1
CNC2	chr7	114057372	114057899	1
CNC2	chr7	115157529	115157658	4
CNC2	chr7	115739709	115739804	4
CNC2	chr7	117570448	117570666	1
CNC2	chr7	118710481	118710751	1
CNC2	chr7	119049082	119049140	2
CNC2	chr7	120079937	120080108	1
CNC2	chr7	120157959	120157997	3
CNC2	chr7	120554278	120554534	1
CNC2	chr7	121332586	121332804	1
CNC2	chr7	121380727	121380785	1
CNC2	chr7	122635875	122636012	4
CNC2	chr7	122666915	122666999	6
CNC2	chr7	123476140	123476285	2
CNC2	chr7	123989671	123989903	3
CNC2	chr7	124987759	124987855	1
CNC2	chr7	125970281	125970381	2
CNC2	chr7	126821108	126821344	1
CNC2	chr7	127437298	127437404	3
CNC2	chr7	127824280	127824581	1
CNC2	chr7	128959802	128960037	1
CNC2	chr7	129901268	129901345	3
CNC2	chr7	130223401	130223442	1
CNC2	chr7	130253433	130253667	1
CNC2	chr7	130321728	130321792	3
CNC2	chr7	131881628	131881990	2
CNC2	chr7	132165369	132165418	3
CNC2	chr7	133507696	133507774	2
CNC2	chr7	135668621	135668723	1
CNC2	chr7	136022682	136022791	3
CNC2	chr7	136705796	136705903	6
CNC2	chr7	136873395	136873480	2
CNC2	chr7	139072968	139073147	1
CNC2	chr7	139207489	139207568	1
[truncated: 974 more rows]
